# Supplementary material for: Postpartum modern contraception utilization and its determinants in Ethiopia: A systematic review and meta-analysis
Source: PLoS One. 2020 Dec 14;15(12):e0243776. doi: 10.1371/journal.pone.0243776 (PMC7735615; doi:10.1371/journal.pone.0243776)
Supplement: S1 Dataset — (XLSX) [file pone.0243776.s002.xlsx]

## Sheet: prevalence
Author	Year of publication	study Area	Region	Study design	sample size	Prevalence
Gonie, A et al.	2018	Bale eco-region	Oromia	Cross-sectional	660	274
Teka, T et al.	2018	Gida Ayana district	Oromia	Cross-sectional	603	274
Gebremedhin, A et al.	2018	Kolfe keranyo subcity	Addis Ababa	Cross-sectional	803	645
Tedla, Z et al.	2017	Addis Ababa	Addis Ababa	Cross-sectional	631	317
Nigussie, A et al	2016	Kebribeyah town	Somali	cross-sectional	556	67
Gejo, N et al.	2019	Hossana town	SNNP	cross-sectional	368	271
Abraha, T et al.	2018	Central zone of Tigray	Tigray	cross-sectional	1109	425
Gebremariam, A et al.	2017	Ganta-Afeshum district	Tigray	cross-sectional	605	412
Abraha, TH et al.	2017	Aksum	Tigray	cross-sectional	590	283
Gizaw, W et al	2017	Gozamendistrict	Amhara	cross-sectional	829	387
Berta, M et al	2018	Gondar town	Amhara	cross-sectional	404	185
Tafere, T et al	2018	Bahir dar city	Amhara	Follow up study	970	157
Wudineh, K et al	2018	Debra tabor town	Amhara	cross-sectional	588	167
Taye, E et al	2019	Debra tabor town	Amhara	cross-sectional	563	344
Derso, T et al	2019	Gondar zuria district	Amhara	cross-sectional	603	264
Abera, Y et al	2015	Gondar town	Amhara	cross-sectional	705	340
Demie, T et al.	2018	DebreBerhan town	Amhara	cross-sectional	248	82
Belete, G et al	2019	Injibira town	Amhara	cross-sectional	402	234
Dona, A et al	2018	Aroressa district	SNNP	cross-sectional	695	217

## Sheet: Number of ANC
Author	Year of publication	Region	Study design	Sample size	Response rate	L4	TL4	4&G4	T4&G4
Abraha, TH et al	2017	Tigray	Cross-sectional	590	98.2	18	55	262	524
Teka, T et al	2018	Oromia	Cross-sectional	603	97.9	151	320	111	172

## Sheet: PNC visit
Author	Year of publication	Country	Study design	Sample size	Response rate	Y	TY	N	TN
Tafere, T et al	2018	Amhara	Follow up study	970	84.8	96	159	61	664
Taye, E et al	2019	Amhara	cross-sectional	563	97	204	310	140	236
Derso, T et al	2019	Amhara	cross-sectional	603	95.56	206	397	70	206
Abera, Y et al	2015	Amhara	cross-sectional	705	99.7	107	185	233	518
Teka, T et al	2018	Oromia	cross-sectional	603	97.9	220	340	54	263
Abraha, TH et al	2017	Tigray	cross-sectional	590	98.2	173	258	110	332
Nigussie, A et al	2016	Somali	cross-sectional	556	98	63	184	4	361
Dona, A et al	2018	South	cross-sectional	695	98.4	175	500	42	184

## Sheet: Women's Educational Status
Author	Year of publication	Region	Study design	Sample size	Response rate	FEY	FET	NFE	TNFE
Tafere, T et al	2018	Amhara	Follow up study	970	84.8	145	630	14	173
Wudineh, K et al	2018	Amhara	cross-sectional	588	100	310	486	38	102
Taye, E et al	2019	Amhara	cross-sectional	563	97	287	433	57	113
Abera, Y et al	2015	Amhara	cross-sectional	705	99.7	353	654	54	154
Demie, T et al	2018	Amhara	cross-sectional	248	100	77	122	5	14
Gebremedhin, A et al	2018	Addis Ababa	cross-sectional	803	94.9	455	714	26	119
Tedla, Z et al	2017	Addis Ababa	cross-sectional	631	98.7	271	539	41	84
Gejo, N et al	2019	South	cross-sectional	368	100	180	235	92	133
Abraha, TH et al	2017	Tigray	cross-sectional	590	98.2	256	510	27	80

## Sheet: PARITY
Author	Year of publication	Region	Study design	Sample size	Response rate	ParG5	TParG5	par1-4	TPar1-4
Gejo, N et al	2019	South	Cross-sectional	368	100	36	46	236	322
Abraha, TH et al	2017	Tigray	cross-sectional	590	98.2	14	54	269	536
Wudineh, K et al	2018	Amhara	cross-sectional	588	100	16	38	322	550
Demie, T et al	2018	Amhara	cross-sectional	248	100	1	5	81	192

## Sheet: Counselling for FP on ANC, PNC 
Author	Year of publication	Region	Study design	Sample size	Response rate	FPCY	TFPC	FPCN	TFPCN
Gejo, N et al	2019	South	Cross-sectional	368	100	251	331	21	37
Abraha, TH et al	2017	Tigray	cross-sectional	590	98.2	217	322	66	268
Tafere, T et al	2018	Amhara	Follow up study	970	84.8	72	187	85	636
Nigussie, A et al	2016	Somali	cross-sectional	556	98	55	134	12	411

## Sheet: History of FP use
Author	Year of publication	Region	Study design	Sample size	Response rate	HxFPY	THxFP	HxFPN	THxFPN
Berta, M et al	2018	Amhara	cross-sectional	404	88.9	143	263	48	147
Taye, E et al	2019	Amhara	cross-sectional	563	97	302	451	42	95
Gebremedhin, A et al	2018	Addis Ababa	cross-sectional	803	94.9	557	629	88	174

## Sheet: Husband Approval
Author	Year of publication	Region	Study design	Sample size	Response rate	HAPVY	THAPVY	HAPN	THAPN
Berta, M et al	2018	Amhara	cross-sectional	404	88.9	156	284	29	120
Abraha, TH et al	2017	Tigray	cross-sectional	590	98.2	217	417	49	128
Nigussie, A et al	2016	Somali	cross-sectional	556	98	116	143	362	402

## Sheet: Residence
Author	Year of publication	Region	Study design	Sample size	Response rate	Urb	TUrb	Ru	Tru
Tafere, T et al	2018	Amhara	Follow up study	970	84.8	154	728	3	95
Teka, T et al	2018	Oromia	cross-sectional	603	97.9	107	192	167	411

## Sheet: number of alive chlidren
Author	Year of publication	Region	Study design	Sample size	Response rate	4&G4	T4&G4	1 to 3	T 1 to 3
Abraha, TH et al	2017	Tiray	Cross-sectional	590	98.2	43	127	240	376
Abera, Y et al	2015	Amhara	Cross-sectional	705	99.7	28	87	312	616

[truncated: 1 more sheets: Sheet1]
